# Supplementary material for: The predictive capacity of polygenic risk scores for disease risk is only moderately influenced by imputation panels tailored to the target population
Source: Bioinformatics. 2024 Jan 23;40(2):btae036. doi: 10.1093/bioinformatics/btae036 (PMC10868313; doi:10.1093/bioinformatics/btae036)
Supplement: btae036_Supplementary_Data [file btae036_supplementary_data.zip]

Archive with 3 entries (3 files):
- Table S2.xlsx
- Table S3.xlsx
- supplementary.docx
